# Supplementary material for: Readiness to Consider and Adopt Genetic and Genomic Tests in Canada—An Update to the State of Readiness Report
Source: Curr Oncol. 2026 Jun 4;33(6):334. doi: 10.3390/curroncol33060334 (PMC13298034; doi:10.3390/curroncol33060334)
Supplement: Supplementary file 1 [file curroncol-33-00334-s001.zip]

Archive with 1 entries (1 files):
- curroncol-4260021-File S1.pdf
